# Supplementary material for: Identifying genetic markers enriched by brain imaging endophenotypes in Alzheimer’s disease
Source: BMC Med Genomics. 2022 Aug 1;15(Suppl 2):168. doi: 10.1186/s12920-022-01323-8 (PMC9344647; doi:10.1186/s12920-022-01323-8)
Supplement: Supplementary file 1 — Additional file 1. Supplementary Table S1: The p-value significance for imaging-genetics analysis. Sub-tables (a), (b), (c) show the p-value significance of imaging-geneticsanalysis for all SNP-ROI pairs on three data sets (i.e., CN vs AD, CN vsLMCI, and CN vs EMCI), respectively. For each ROI-SNP pair, the p-value is shown. [file 12920_2022_1323_MOESM1_ESM.xlsx]

## Sheet: Supplementary Table S1
Identifying genetic markers enriched by brainimaging endophenotypes in Alzheimer’s disease
Mansu Kim, Ruiming Wu, Xiaohui Yao, Andrew Saykin, Jason Moore, Li Shen, and for the Alzheimer’s Disease Neuroimaging Initiative
Supplementary Table S1: The p-value significance for imaging-genetics analysis. Sub-tables (a), (b), (c) show the p-value significance of imaging-geneticsanalysis for all SNP-ROI pairs on three data sets (i.e., CN vs AD, CN vsLMCI, and CN vs EMCI), respectively. For each ROI-SNP pair, the p-value is shown.

## Sheet: (a) CN vs AD
	Precentral_L	Precentral_R	Frontal_Sup_L	Frontal_Sup_R	Frontal_Sup_Orb_L	Frontal_Sup_Orb_R	Frontal_Mid_L	Frontal_Mid_R	Frontal_Mid_Orb_L	Frontal_Mid_Orb_R	Frontal_Inf_Oper_L	Frontal_Inf_Oper_R	Frontal_Inf_Tri_L	Frontal_Inf_Tri_R	Frontal_Inf_Orb_L	Frontal_Inf_Orb_R	Rolandic_Oper_L	Rolandic_Oper_R	Supp_Motor_Area_L	Supp_Motor_Area_R	Olfactory_L	Olfactory_R	Frontal_Sup_Medial_L	Frontal_Sup_Medial_R	Frontal_Med_Orb_L	Frontal_Med_Orb_R	Rectus_L	Rectus_R	Insula_L	Insula_R	Cingulum_Ant_L	Cingulum_Ant_R	Cingulum_Mid_L	Cingulum_Mid_R	Cingulum_Post_L	Cingulum_Post_R	Hippocampus_L	Hippocampus_R	ParaHippocampal_L	ParaHippocampal_R	Amygdala_L	Amygdala_R	Calcarine_L	Calcarine_R	Cuneus_L	Cuneus_R	Lingual_L	Lingual_R	Occipital_Sup_L
rs4575098
rs6656401																	0.03684												0.04746		0.03093	0.04923
rs2093760																	0.02774												0.02571		0.01393	0.02785									0.04432
rs4844610																	0.03839														0.03236	0.04803
rs4663105
rs6733839
rs10933431
rs35349669
rs6448453
rs190982
rs9271058							0.03785	0.04834		0.02847				0.02371																			0.03597				0.02022	0.04605							0.009775	0.03894			0.01332
rs9473117
rs9381563
rs10948363
rs2718058
rs4723711
rs1859788					0.04761	0.04486	0.0483				0.04285	0.03642	0.04361									0.03812	0.03217	0.03071		0.03689	0.02867	0.009515			0.0268	0.04652
rs1476679			0.04665			0.04094	0.0489															0.0447		0.04886				0.01305
rs12539172																												0.04376
rs10808026
rs7810606
rs11771145
rs28834970
rs73223431
rs4236673
rs9331896
rs11257238
rs7920721																																									0.04624						0.02854
rs3740688
rs10838725
rs983392
rs7933202																																			0.01301	0.03719
rs2081545																																			0.03686
rs867611
rs10792832
rs3851179
rs17125924
rs17125944
rs10498633																																											0.01519	0.02639			0.005215
rs12881735																																											0.01632	0.02993			0.007195
rs12590654																																															0.01479
rs442495	0.002726	0.002565	0.001344	0.003994			0.005625	0.01641			0.04697	0.03555	0.04487				0.01257	0.005864	0.02057	0.004828	0.0213	0.005127	0.04335	0.001938		0.006702		0.02975	0.01477	0.01304	0.03621	0.00695	0.04966	0.01213	0.02623	0.0187				0.007444	0.01301	0.001093
rs59735493																																											0.004078		0.01286		0.003152		0.02715
rs113260531																																					0.03111		0.0445		0.00755
rs28394864
rs111278892																																			0.02604	0.006395	0.002972	0.005604
rs3752246	0.02911	0.003211	0.001717	0.003526	0.03861	0.04562	0.004936	0.003674	0.02286	0.02228		0.04642	0.02835	0.02611	0.02522	0.04669			0.03867				0.00742	0.004541	0.04635	0.04559			0.01551
rs4147929	0.03123	0.004049	0.002506	0.005331			0.006464	0.005076	0.03088	0.03158			0.03191	0.02823	0.03656								0.01367	0.007977					0.02297
rs41289512	0.02651		0.002162	0.003678	0.00012	5.297e-05	0.0004516	0.0004688	5.279e-05	4.01e-05	0.01424	0.005432	0.0003724	0.001809	0.0004098	0.0006495	0.02951	0.003278			0.0002876	0.0002235	0.01344	0.005627	7.032e-05	1.579e-05	9.798e-05	0.0002118	0.002903	0.0007177	0.001958	0.00188	0.00135	0.002505	0.003303								0.0001378	0.004799	0.0008015	0.003065	0.0001539	0.0001358	0.000567
rs3865444
rs6024870
rs6014724
rs7274581
rs429358	1.144e-08	1.126e-08	5.168e-18	1.124e-18	4.779e-19	1.099e-19	4.711e-22	1.451e-22	2.373e-20	7.359e-22	1.79e-11	2.092e-13	7.337e-14	2.334e-14	5.765e-14	8.544e-16	3.13e-08	7.318e-12	2.33e-14	7.863e-13	5.344e-16	1.082e-15	4.403e-19	4.516e-19	3.098e-22	1.13e-20	2.815e-20	2.568e-19	4.55e-12	2.134e-15	6.144e-19	3.521e-15	1.625e-17	1.745e-17	6.495e-11	6.631e-05	0.007583			0.0004557	3.261e-07	8.692e-06	2.469e-07	1.16e-05	4.304e-06	6.452e-06	3.237e-06	7.633e-07	1.561e-06
[truncated: 67 more columns]

## Sheet: (b) CN vs LMCI
	Precentral_L	Precentral_R	Frontal_Sup_L	Frontal_Sup_R	Frontal_Sup_Orb_L	Frontal_Sup_Orb_R	Frontal_Mid_L	Frontal_Mid_R	Frontal_Mid_Orb_L	Frontal_Mid_Orb_R	Frontal_Inf_Oper_L	Frontal_Inf_Oper_R	Frontal_Inf_Tri_L	Frontal_Inf_Tri_R	Frontal_Inf_Orb_L	Frontal_Inf_Orb_R	Rolandic_Oper_L	Rolandic_Oper_R	Supp_Motor_Area_L	Supp_Motor_Area_R	Olfactory_L	Olfactory_R	Frontal_Sup_Medial_L	Frontal_Sup_Medial_R	Frontal_Med_Orb_L	Frontal_Med_Orb_R	Rectus_L	Rectus_R	Insula_L	Insula_R	Cingulum_Ant_L	Cingulum_Ant_R	Cingulum_Mid_L	Cingulum_Mid_R	Cingulum_Post_L	Cingulum_Post_R	Hippocampus_L	Hippocampus_R	ParaHippocampal_L	ParaHippocampal_R	Amygdala_L	Amygdala_R	Calcarine_L	Calcarine_R	Cuneus_L	Cuneus_R	Lingual_L	Lingual_R	Occipital_Sup_L
rs4575098
rs6656401	0.02841	0.01537	0.04981				0.04059	0.02679			0.01579	0.007618	0.02276	0.01716			0.0272	0.02353															0.03337	0.03995	0.03092	0.04777
rs2093760		0.04168										0.03583
rs4844610		0.02568						0.04358			0.03394	0.02056	0.04429	0.02963				0.04673															0.04247	0.04195
rs4663105
rs6733839
rs10933431
rs35349669
rs6448453
rs190982
rs9271058																																	0.02307
rs9473117																																												0.03902		0.005757		0.03719
rs9381563
rs10948363																																														0.007182
rs2718058
rs4723711
rs1859788					0.01701	0.01407				0.03149	0.02649	0.01585	0.04115	0.03846	0.02521	0.01626									0.03112	0.03828	0.01193	0.01057
rs1476679					0.01275	0.008559			0.046	0.02391	0.02799	0.02384		0.04003	0.005916	0.007869	0.01568	0.04646								0.03859	0.01048	0.004989	0.02336				0.04631	0.0372							0.04805
rs12539172					0.016	0.01322			0.03098	0.02325	0.01895	0.02251	0.04272	0.04557	0.006799	0.01021	0.009625	0.03899								0.0428	0.01684	0.01071	0.01792		0.04973		0.04034	0.03003
rs10808026
rs7810606	0.03848								0.03866	0.02783																0.04202																				0.04077
rs11771145
rs28834970
rs73223431
rs4236673																			0.04012	0.01639													0.03599	0.03707
rs9331896																			0.03178	0.01953													0.03509	0.04022
rs11257238
rs7920721
rs3740688								0.04342
rs10838725
rs983392
rs7933202
rs2081545
rs867611
rs10792832
rs3851179
rs17125924					0.04302				0.04974												0.03823	0.04405						0.0469					0.04382		0.01718
rs17125944					0.02686				0.02983												0.03011	0.02942			0.0338	0.03394	0.03941	0.03161				0.03906	0.02522	0.0424	0.0109										0.04791
rs10498633
rs12881735
rs12590654
rs442495
rs59735493
rs113260531																					0.03309																				0.01408
rs28394864
rs111278892											0.0193																								0.03754	0.01283
rs3752246	0.02392	0.002414	0.0004998	0.002125	0.001118	0.001755	0.00135	0.001257	0.001561	0.003962	0.01093	0.02878	0.01061	0.002793	0.003724	0.005461	0.02864		0.001456	0.002623	0.03042	0.01586	0.0002976	0.001108	0.001059	0.002598	0.002689	0.004645	0.006392	0.0166	0.005744	0.00991	0.00539	0.006738	0.04402
rs4147929	0.01526	0.002207	0.0005014	0.002303	0.001035	0.001952	0.00122	0.001323	0.001243	0.003772	0.00968	0.04148	0.007263	0.002342	0.002649	0.006165	0.01864		0.001763	0.002485	0.03284	0.02479	0.0004549	0.001374	0.001151	0.002677	0.003082	0.005386	0.005283	0.0281	0.005874	0.009761	0.005344	0.005994	0.03377								0.04524
rs41289512			0.02024	0.01682	0.003097	0.0034	0.002654	0.003829	0.0002633	0.0009168	0.001103	0.004354	8.821e-05	0.0003373	0.0002402	0.0003479	0.0009233	0.0002494			0.0004455	0.002177	0.0009329	0.0008204	0.0001846	0.0001981	0.003084	0.00566	0.0007895	0.0001859	0.0001637	0.0001537	0.003732	0.004561	0.00185	0.01735					0.04336		0.03043					0.01466
rs3865444
rs6024870
rs6014724
rs7274581
rs429358	5.327e-05	1.839e-05	3.983e-13	5.658e-15	6.117e-15	1.369e-16	4.604e-16	3.301e-17	3.225e-16	9.736e-18	1.384e-10	2.357e-12	2.601e-14	7.311e-15	4.26e-15	3.735e-16	1.081e-08	2.252e-12	5.285e-12	2.45e-10	3.186e-18	8.2e-17	3.313e-21	3.257e-19	5.175e-20	3.565e-18	2.591e-18	3.271e-16	1.942e-12	1.318e-15	1.268e-19	1.892e-16	2.955e-14	1.538e-14	1.271e-11	1.575e-05			0.003775	0.0001719	4.394e-07	3.328e-05	1.511e-05	0.0009553	0.0001936	0.0005751	0.001151	0.0001928	0.00195
[truncated: 67 more columns]

## Sheet: (c) CN vs EMCI
	Precentral_L	Precentral_R	Frontal_Sup_L	Frontal_Sup_R	Frontal_Sup_Orb_L	Frontal_Sup_Orb_R	Frontal_Mid_L	Frontal_Mid_R	Frontal_Mid_Orb_L	Frontal_Mid_Orb_R	Frontal_Inf_Oper_L	Frontal_Inf_Oper_R	Frontal_Inf_Tri_L	Frontal_Inf_Tri_R	Frontal_Inf_Orb_L	Frontal_Inf_Orb_R	Rolandic_Oper_L	Rolandic_Oper_R	Supp_Motor_Area_L	Supp_Motor_Area_R	Olfactory_L	Olfactory_R	Frontal_Sup_Medial_L	Frontal_Sup_Medial_R	Frontal_Med_Orb_L	Frontal_Med_Orb_R	Rectus_L	Rectus_R	Insula_L	Insula_R	Cingulum_Ant_L	Cingulum_Ant_R	Cingulum_Mid_L	Cingulum_Mid_R	Cingulum_Post_L	Cingulum_Post_R	Hippocampus_L	Hippocampus_R	ParaHippocampal_L	ParaHippocampal_R	Amygdala_L	Amygdala_R	Calcarine_L	Calcarine_R	Cuneus_L	Cuneus_R	Lingual_L	Lingual_R	Occipital_Sup_L
rs4575098
rs6656401
rs2093760
rs4844610
rs4663105
rs6733839
rs10933431	0.01857				0.04358				0.04797		0.02968	0.05004					0.04209		0.01641	0.008926													0.01608	0.03297					0.04035						0.04233		0.03271
rs35349669
rs6448453
rs190982
rs9271058			0.03363	0.02086	0.02539	0.04127	0.007256	0.00951	0.01322	0.007434			0.04061						0.03919					0.04102			0.04023						0.01294												0.04505
rs9473117
rs9381563
rs10948363
rs2718058																																							0.0486
rs4723711																																							0.04548
rs1859788
rs1476679																	0.02851	0.03734										0.02868	0.03525									0.02821				0.02745		0.04403
rs12539172																	0.0283	0.04741		0.02991									0.04403															0.02483
rs10808026
rs7810606
rs11771145
rs28834970														0.03814
rs73223431														0.02763
rs4236673
rs9331896							0.04078	0.05
rs11257238																	0.02493																			0.02821								0.02959
rs7920721																	0.007457												0.04935							0.02617								0.02053
rs3740688																																					0.007344	0.00755	0.04322	0.0209	0.02773	0.00483
rs10838725
rs983392																																					0.01427	0.04228						0.01112		0.009523			0.04531
rs7933202																																					0.02924							0.01808		0.008673			0.03174
rs2081545																																					0.03978							0.008265	0.04552	0.003916			0.0179
rs867611
rs10792832
rs3851179
rs17125924
rs17125944
rs10498633
rs12881735
rs12590654
rs442495
rs59735493
rs113260531																					0.007777	0.03807	0.03786		0.01108	0.04694			0.04327	0.04397	0.02409										0.02949
rs28394864
rs111278892																																				0.02696	0.004839	0.009387
rs3752246					0.03274		0.04138		0.01668						0.04223
rs4147929					0.04798				0.025
rs41289512	0.0501		0.001449	0.003356	0.002737	0.007899	0.0001376	0.001725	0.0008698	0.007435	0.001486	0.004546	4.891e-05	0.001381	0.00108	0.009098	0.03817	0.00304	0.01057	0.03158	0.007019	0.01671	0.0008664	0.0001852	0.0006849	0.0002388	0.005252	0.009782	0.005589	0.001139	0.0008599	0.0004907	0.0005419	0.0008323	0.001954								0.01557					0.04552	0.03353
rs3865444
rs6024870													0.04014
rs6014724													0.0437
rs7274581													0.04243
rs429358	0.0004938	0.0005158	2.999e-13	8.905e-13	7.534e-13	9.599e-13	9.58e-17	1.405e-15	2.79e-13	3.612e-13	2.058e-09	1.014e-09	1.848e-12	3.2e-11	3.669e-12	3.879e-12	4.572e-06	4.234e-08	3.761e-10	4.726e-09	8.973e-15	5.23e-14	3.549e-17	3.063e-17	2.619e-17	1.282e-16	6.536e-14	1.214e-13	1.661e-09	7.127e-13	2.122e-16	2.401e-13	5.217e-13	6.466e-13	8.283e-10	0.0002937			0.001582	0.0002985	4.086e-05	3.763e-05	2.609e-05	0.004787	0.0004441	0.005512	0.000903	0.0008603	0.004465
[truncated: 67 more columns]
